# Supplementary material for: Impact of a Moderate CYP3A4 Inducer (Bosentan) on Lurbinectedin Pharmacokinetics and Safety in Patients with Advanced Solid Tumors: An Open-Label, Two-Way, Crossover, Phase Ib Drug–Drug Interaction Study
Source: Pharmaceuticals (Basel). 2024 Jan 30;17(2):182. doi: 10.3390/ph17020182 (PMC10892269; doi:10.3390/ph17020182)
Supplement: Supplementary file 1 [file pharmaceuticals-17-00182-s001.zip]

Archive with 1 entries (1 files):
- pharmaceuticals-2777934-supplementary.pdf
